# Supplementary material for: Synthesis and Study of Thermoresponsive Amphiphilic Copolymers via RAFT Polymerization
Source: Polymers (Basel). 2022 Jan 6;14(2):229. doi: 10.3390/polym14020229 (PMC8777995; doi:10.3390/polym14020229)
Supplement: Supplementary file 1 [file polymers-14-00229-s001.zip]

Archive with 1 entries (1 files):
- polymers-1520082-supplementary.pdf
